# Supplementary material for: BCL-XL is an actionable target for treatment of malignant pleural mesothelioma
Source: Cell Death Discov. 2020 Oct 31;6:114. doi: 10.1038/s41420-020-00348-1 (PMC7603509; doi:10.1038/s41420-020-00348-1)
Supplement: Supplementary file 3 — Supplementary Table 2 [file 41420_2020_348_MOESM3_ESM.xlsx]

## Sheet: Sheet2
	Supplementary Table S2: Summary of the EC50 values (in nM) of BH3-mimetic drugs alone and in combination.
	Drug	MSTO-211H	NCI-H28	NCI-H2052	NCI-H2452	14R-100
	ABT-263	830 ± 255	312 ± 96.0	457 ± 79.0	3020 ± 734	785 ± 444
	ABT-263 + S63845 4µM	46.0 ± 43.0	13.0 ± 3.00	139 ± 60.0	192 ± 25.0	46.0 ± 23.0
	ABT-263 + S63845 2µM	56.0 ± 36.0	34.0 ± 29.0	111 ± 55.0	450 ± 108	68.0 ± 18.0
	ABT-263 + S63845 1µM	66.0 ± 12.0	49.0 ± 18.0	127 ± 7.00	763 ± 70.0	61.0 ± 9.00
	ABT-263 + S63845 0.5µM	67.0 ± 24.0	72.0 ± 11.0	166 ± 10.0	1020 ± 22.0	463 ± 35.0
	S63845	10500 ± 810	13800 ± 3560	21500 ± 2890	15000 ± 973	16700 ± 1560
	ABT-199	11700 ± 1270	10400 ± 987	14400 ± 1210	26400 ± 1090	10300 ± 1120
	ABT-199 + S63845 4µM	2380 ± 885	1770 ± 194	7120 ± 333	7270 ± 463	136 ± 626
	ABT-199 + S63845 2µM	3470 ± 849	2150 ± 389	8750 ± 641	11400 ± 1060	2470 ± 247
	S63845	11800 ± 1270	13000 ± 1780	21100 ± 2570	15900 ± 1890	15600 ± 1420
	A-1331852	4.24 ± 1.20	11.1 ± 1.56	35.9 ± 12.3	1410 ± 6.36	12.1 ± 5.78
	A-1331852 + S63845 4µM	0.070 ± 0.030	0.150 ± 0.040	1.37 ± 0.100	0.230 ± 0.010	0.240 ± 0.100
	A-1331852 + S63845 2µM	0.230 ± 0.040	0.260 ± 0.040	1.67 ± 0.190	1.19 ± 0.110	0.470 ± 0.250
	A-1331852 + S63845 1µM	0.280 ± 0.050	0.290 ± 0.080	1.93 ± 0.210	1.95 ± 0.420	0.520 ± 0.310
	A-1331852 + S63845 0.5µM	0.350 ± 0.040	0.610 ± 0.040	2.20 ± 0.250	9.07 ± 1.40	1.79 ± 0.610
	S63845	13000 ± 2130	14300 ± 2540	21000 ± 2640	15100 ± 1760	16600 ± 2090
