# Supplementary material for: BCL-XL is an actionable target for treatment of malignant pleural mesothelioma
Source: Cell Death Discov. 2020 Oct 31;6:114. doi: 10.1038/s41420-020-00348-1 (PMC7603509; doi:10.1038/s41420-020-00348-1)
Supplement: Supplementary file 4 — Supplementary Table 3 [file 41420_2020_348_MOESM4_ESM.xlsx]

## Sheet: Sheet2
		Supplementary Table S3: EC50 values (in nM) of BH3-mimetic drugs in combination with Cisplatin.
		Drug	MSTO-211H	NCI-H28	NCI-H2052	NCI-H2452	14R-100
		Cisplatin	1330 ± 323	9760 ± 706	9580 ± 1790	18200 ± 1740	16200 ± 1900
		Cisplatin + ABT-263 5 µM	676 ± 254	191 ± 93.0	1730 ± 278	1270 ± 631	1040 ± 199
		Cisplatin + ABT-263 2.5µM	661 ± 29.0	407 ± 307	1960 ± 249	4470 ± 427	1650 ± 52
		Cisplatin + ABT-263 1.25µM	535 ± 131	842 ± 818	2520 ± 192	4560 ± 262	1510 ± 142
		Cisplatin + ABT-263 0.6µM	735 ± 80.0	1480 ± 1240	3150 ± 619	5340 ± 621	2580 ± 383
		ABT-263	830 ± 255	312 ± 96.0	457 ± 79.0	3020 ± 734	785 ± 444
		Cisplatin	1520 ± 197	9710 ± 1290	9480 ± 1270	17400 ± 1330	15720 ± 1690
		Cisplatin + ABT-199 5 µM	1290 ± 140	9120 ± 1580	8570 ± 443	17800 ± 1480	15600 ± 1680
		Cisplatin + ABT-199 2.5µM	1820 ± 1170	9820 ± 1810	9290 ± 2610	17000 ± 2270	15900 ± 390
		Cisplatin + ABT-199 1.25µM	1660 ± 912	9870 ± 727	8610 ± 593	20000 ± 2900	16000 ± 169
		Cisplatin + ABT-199 0.6µM	2280 ± 1090	9630 ± 919	8460 ± 1120	19000 ± 2820	14700 ± 1190
		ABT-199	10600 ± 2360	9520 ± 679	15900 ± 1890	27900 ± 942	10400 ± 238
		Cisplatin	1190 ± 192	11800 ± 1201	11000 ± 57.0	19500 ± 713	14600 ± 2080
		Cisplatin + A-1331852 40nM			1200 ± 676	3710 ± 1280	1030 ± 185
		Cisplatin + A-1331852 20nM			948 ± 319	6500 ± 2050	2170 ± 71.0
		Cisplatin + A-1331852 10nM			1660 ± 1120	8320 ± 2500	5390 ± 78.0
		Cisplatin + A-1331852 2nM	1200 ± 252	1490 ± 305
		Cisplatin + A-1331852 1nM	1130 ± 398	4990 ± 1040
		Cisplatin + A-1331852 0.5nM	1140 ± 270	6030 ± 494
		A-1331852	4.10 ± 1.19	9.5.0 ± 0.900	42.0 ± 9.00	1490 ± 339	14.7 ± 4.80
		Cisplatin	1300 ± 433	10100 ± 1350	9400 ± 1810	18000 ± 3990	13500 ± 2570
		Cisplatin + S63845 4µM	1070 ± 382	11500 ± 3360	11100 ± 2580	17800 ± 3940	13000 ± 2600
		Cisplatin + S63845 2µM	1140 ± 395	12500 ± 2720	10300 ± 945	19000 ± 3750	12420 ± 2140
		S63845	10300 ± 752	14000 ± 1680	22000 ± 2770	15100 ± 3720	13700 ± 2220
